# Supplementary material for: Equilibrium model selection: dTTP induced R1 dimerization
Source: BMC Syst Biol. 2008 Feb 4;2:15. doi: 10.1186/1752-0509-2-15 (PMC2268910; doi:10.1186/1752-0509-2-15)
Supplement: Additional File 1 — RNR.RData = Data file [file 1752-0509-2-15-S1.RDAT]

Archive with 1 entries (1 files):
- 1752-0509-2-15-S1.RDAT.out
